# Supplementary material for: Extracts Prepared from Feed Supplements Containing Wood Lignans Improve Intestinal Health by Strengthening Barrier Integrity and Reducing Inflammation
Source: Molecules. 2022 Sep 26;27(19):6327. doi: 10.3390/molecules27196327 (PMC9572150; doi:10.3390/molecules27196327)
Supplement: Supplementary file 1 [file molecules-27-06327-s001.zip]

Archive with 1 entries (1 files):
- molecules-1908822-supplementary.pdf
